# Supplementary material for: Identification of Genetic Features for Attenuation of Two Salmonella Enteritidis Vaccine Strains and Differentiation of These From Wildtype Isolates Using Whole Genome Sequencing
Source: Front Vet Sci. 2019 Dec 18;6:447. doi: 10.3389/fvets.2019.00447 (PMC6930191; doi:10.3389/fvets.2019.00447)
Supplement: Supplementary file 1 [file Table_1.XLSX]

## Sheet: Sheet1
Table S1. Identification of gene presence and absence in Salmovac 440 compared with the wildtype strains.
		Wildtype						Salmovac 440					Avipro Vac E
differential Gene	Annotation	S02105-11	S00940-12	FieldSE	L00397-09	L00453-12	S00668-06	S01708-17	S01805-17	S01806-17	S04022-12	Salmovac 440	S04327-15	S04329-15	S03385-15	S03815-15	Avipro Vac E
group_147	hypothetical protein	1	1	1	1	1	1	0	0	0	0	0	1	1	1	1	1
group_148	hypothetical protein	1	1	1	1	1	1	0	0	0	0	0	1	1	1	1	1
rcsB_4	Transcriptional regulatory protein RcsB	1	1	1	1	1	1	0	0	0	0	0	1	1	1	1	1
group_283	hypothetical protein	1	1	1	1	1	1	0	0	0	0	0	1	1	1	1	1
group_284	hypothetical protein	1	1	1	1	1	1	0	0	0	0	0	1	1	1	1	1
group_285	hypothetical protein	1	1	1	1	1	1	0	0	0	0	0	1	1	1	1	1
traA	Pilin precursor	1	1	1	1	1	1	0	0	0	0	0	1	1	1	1	1
group_287	hypothetical protein	1	1	1	1	1	1	0	0	0	0	0	1	1	1	1	1
group_288	hypothetical protein	1	1	1	1	1	1	0	0	0	0	0	1	1	1	1	1
finO	Fertility inhibition protein	1	1	1	1	1	1	0	0	0	0	0	1	1	1	1	1
group_290	hypothetical protein	1	1	1	1	1	1	0	0	0	0	0	1	1	1	1	1
group_291	hypothetical protein	1	1	1	1	1	1	0	0	0	0	0	1	1	1	1	1
gadX_3	HTH-type transcriptional regulator GadX	1	1	1	1	1	1	0	0	0	0	0	1	1	1	1	1
faeE	Chaperone protein FaeE precursor	1	1	1	1	1	1	0	0	0	0	0	1	1	1	1	1
fimD_5	Outer membrane usher protein FimD precursor	1	1	1	1	1	1	0	0	0	0	0	1	1	1	1	1
papB	Major pilu subunit operon regulatory protein PapB	1	1	1	1	1	1	0	0	0	0	0	1	1	1	1	1
repB	RepFIB replication protein A	1	1	1	1	1	1	0	0	0	0	0	1	1	1	1	1
ccdA_2	Antitoxin CcdA	1	1	1	1	1	1	0	0	0	0	0	1	1	1	1	1
ccdB_2	Toxin CcdB	1	1	1	1	1	1	0	0	0	0	0	1	1	1	1	1
group_448	hypothetical protein	1	1	1	1	1	1	0	0	0	0	0	1	1	1	1	1
xerC_2	Tyrosine recombinase XerC	1	1	1	1	1	1	0	0	0	0	0	1	1	1	1	1
yahA	Cyclic di-GMP phosphodiesterase YahA	1	1	1	1	1	1	0	0	0	0	0	1	1	1	1	1
group_451	hypothetical protein	1	1	1	1	1	1	0	0	0	0	0	1	1	1	1	1
group_452	hypothetical protein	1	1	1	1	1	1	0	0	0	0	0	1	1	1	1	1
group_453	hypothetical protein	1	1	1	1	1	1	0	0	0	0	0	1	1	1	1	1
group_454	Invasin	1	1	1	1	1	1	0	0	0	0	0	1	1	1	1	1
group_455	hypothetical protein	1	1	1	1	1	1	0	0	0	0	0	1	1	1	1	1
spvC	MAPK phosphothreonine lyase	1	1	1	1	1	1	0	0	0	0	0	1	1	1	1	1
spvB	Mono(ADP-ribosyl)transferase SpvB	1	1	1	1	1	1	0	0	0	0	0	1	1	1	1	1
group_458	hypothetical protein	1	1	1	1	1	1	0	0	0	0	0	1	1	1	1	1
mkaB	28.1 kDa virulence protein	1	1	1	1	1	1	0	0	0	0	0	1	1	1	1	1
rrrD_2	Lysozyme RrrD	1	1	1	1	1	1	0	0	0	0	0	1	1	1	1	1
mkaC	Virulence genes transcriptional activator	1	1	1	1	1	1	0	0	0	0	0	1	1	1	1	1
group_462	hypothetical protein	1	1	1	1	1	1	0	0	0	0	0	1	1	1	1	1
group_463	hypothetical protein	1	1	1	1	1	1	0	0	0	0	0	1	1	1	1	1
group_464	hypothetical protein	1	1	1	1	1	1	0	0	0	0	0	1	1	1	1	1
group_465	hypothetical protein	1	1	1	1	1	1	0	0	0	0	0	1	1	1	1	1
hin	DNA-invertase hin	1	1	1	1	1	1	0	0	0	0	0	1	1	1	1	1
cynT	Carbonic anhydrase	1	1	1	1	1	1	0	0	0	0	0	1	1	1	1	1
group_468	hypothetical protein	1	1	1	1	1	1	0	0	0	0	0	1	1	1	1	1
group_469	hypothetical protein	1	1	1	1	1	1	0	0	0	0	0	1	1	1	1	1
group_470	hypothetical protein	1	1	1	1	1	1	0	0	0	0	0	1	1	1	1	1
group_471	hypothetical protein	1	1	1	1	1	1	0	0	0	0	0	1	1	1	1	1
group_472	hypothetical protein	1	1	1	1	1	1	0	0	0	0	0	1	1	1	1	1
group_473	hypothetical protein	1	1	1	1	1	1	0	0	0	0	0	1	1	1	1	1
parA_2	Plasmid partition protein A	1	1	1	1	1	1	0	0	0	0	0	1	1	1	1	1
virB	Virulence regulon transcriptional activator VirB	1	1	1	1	1	1	0	0	0	0	0	1	1	1	1	1
dinB_2	DNA polymerase IV	1	1	1	1	1	1	0	0	0	0	0	1	1	1	1	1
lexA_2	LexA repressor	1	1	1	1	1	1	0	0	0	0	0	1	1	1	1	1
group_478	hypothetical protein	1	1	1	1	1	1	0	0	0	0	0	1	1	1	1	1
group_479	hypothetical protein	1	1	1	1	1	1	0	0	0	0	0	1	1	1	1	1
group_480	hypothetical protein	1	1	1	1	1	1	0	0	0	0	0	1	1	1	1	1
group_481	hypothetical protein	1	1	1	1	1	1	0	0	0	0	0	1	1	1	1	1
group_482	hypothetical protein	1	1	1	1	1	1	0	0	0	0	0	1	1	1	1	1
traM	Relaxosome protein TraM	1	1	1	1	1	1	0	0	0	0	0	1	1	1	1	1
traY	Relaxosome protein TraY	1	1	1	1	1	1	0	0	0	0	0	1	1	1	1	1
group_486	hypothetical protein	1	1	1	1	1	1	0	0	0	0	0	1	1	1	1	1
group_487	hypothetical protein	1	1	1	1	1	1	0	0	0	0	0	1	1	1	1	1
group_488	hypothetical protein	1	1	1	1	1	1	0	0	0	0	0	1	1	1	1	1
group_491	hypothetical protein	1	1	1	1	1	1	0	0	0	0	0	1	1	1	1	1
ail_4	Attachment invasion locus protein precursor	1	1	1	1	1	1	0	0	0	0	0	1	1	1	1	1
ccmB	Heme exporter protein B	1	1	1	1	1	1	0	0	0	0	0	1	1	1	1	1
group_118	4-alpha-glucanotransferase	0	0	0	0	0	0	1	1	1	1	1	0	0	0	0	0
group_157	hypothetical protein	0	0	0	0	0	0	1	1	1	1	1	0	0	0	0	0
group_29	Electron transfer flavoprotein subunit alpha	0	0	0	0	0	0	1	1	1	1	1	0	0	0	0	0
envR	putative acrEF/envCD operon repressor	1	1	1	1	1	1	1	1	1	1	1	0	0	0	0	0
gmr_2	Cyclic di-GMP phosphodiesterase Gmr	1	1	1	1	1	1	1	1	1	1	1	0	0	0	0	0
group_503	hypothetical protein	1	1	1	1	1	1	1	1	1	1	1	0	0	0	0	0
group_343	hypothetical protein	0	0	0	0	0	0	0	0	0	0	0	1	1	1	1	1
group_413	hypothetical protein	0	0	0	0	0	0	0	0	0	0	0	1	1	1	1	1
Note: group_***, hypothetical protein.
