# Supplementary material for: Identification of Genetic Features for Attenuation of Two Salmonella Enteritidis Vaccine Strains and Differentiation of These From Wildtype Isolates Using Whole Genome Sequencing
Source: Front Vet Sci. 2019 Dec 18;6:447. doi: 10.3389/fvets.2019.00447 (PMC6930191; doi:10.3389/fvets.2019.00447)
Supplement: Supplementary file 2 [file Table_2.XLSX]

## Sheet: Sheet1
Table S2. Identification of SNPs in AviproE and Salmovac 440.
CHR	POS	AM933172	AviproE	Salmovac 440	LOCUS_TAG	GENE	PRODUCT	EFFECT
AM933172	31041	G	G	A	SEN0027	bcfH		initiator_codon_variant c.3G>A p.Met1?
AM933172	44734	G	G	A	SEN0038		possible sulfatase	synonymous_variant c.669G>A p.Glu223Glu
AM933172	46761	G	G	A	SEN0039	nhaA	Na( )/H( ) antiporter 1	missense_variant c.818G>A p.Gly273Asp
AM933172	46807	G	G	A	SEN0039	nhaA	Na( )/H( ) antiporter 1	synonymous_variant c.864G>A p.Leu288Leu
AM933172	89750	G	G	A	SEN0077	fixB	FixB protein	stop_gained c.710G>A p.Trp237*
AM933172	142325	C	T	C	SEN0123	ftsI	penicillin-binding protein 3 precursor	missense_variant c.914C>T p.Pro305Leu
AM933172	156264	G	A	A	SEN0134	ftsZ	cell division protein FtsZ	missense_variant c.896G>A p.Gly299Asp
AM933172	247756	G	G	A
AM933172	326597	C	T	C	SEN0285	ybeJ	conserved hypothetical protein	synonymous_variant c.87C>T p.Phe29Phe
AM933172	335827	C	T	C	SEN0294	yafJ	conserved hypothetical protein	missense_variant c.277C>T p.Pro93Ser
AM933172	353437	T	C	C	SEN0312		3-isopropylmalate dehydratase large subunit 2 (ec 4.2.1.33) (isopropylmalate isomerase 2) (alpha-ipm isomerase 2) (ipmi 2). 3-isopropylmalate dehydratase large subunit 2 (ec 4.2.1.33) (isopropylmalate isomerase 2) (alpha-ipm isomerase 2) (ipmi 2)	missense_variant c.1361T>C p.Val454Ala
AM933172	357149	A	T	T	SEN0317		conserved hypothetical protein	initiator_codon_variant c.1T>A p.Leu1?
AM933172	358772	C	T	C	SEN0319	stbE	fimbrial chaperone protein	synonymous_variant c.273G>A p.Gln91Gln
AM933172	368542	C	T	C	SEN0327		possible transmembrane regulator	synonymous_variant c.453C>T p.Cys151Cys
AM933172	372017	C	T	C	SEN0333		putative outer membrane efflux lipoprotein	synonymous_variant c.1167G>A p.Gln389Gln
AM933172	377453	C	T	C	SEN0335		putative cation efflux pump	synonymous_variant c.138G>A p.Ser46Ser
AM933172	389325	C	T	C	SEN0343		probable terminal oxidase subunit I	synonymous_variant c.1254C>T p.Ser418Ser
AM933172	393597	C	T	C	SEN0347	foxA	ferrioxamine B receptor precursor	missense_variant c.1628C>T p.Thr543Ile
AM933172	398874	C	T	C	SEN0352	prpC	methylcitrate synthase	synonymous_variant c.580C>T p.Leu194Leu
AM933172	400303	C	T	C	SEN0353	prpD	PrpD protein	missense_variant c.802C>T p.Arg268Cys
AM933172	410855	C	T	C	SEN0359	sbmA	SbmA protein	synonymous_variant c.1011C>T p.Asn337Asn
AM933172	411602	T	G	G	SEN0360	yaiW	putative lipoprotein	missense_variant c.625T>G p.Trp209Gly
AM933172	418020	C	T	C	SEN0368	yaiC	adrA protein	synonymous_variant c.511C>T p.Leu171Leu
AM933172	420323	C	T	C	SEN0371	aroL	shikimate kinase II	missense_variant c.98C>T p.Thr33Ile
AM933172	426843	C	T	C	SEN0378	sbcC	exonuclease SbcC	synonymous_variant c.1920G>A p.Ala640Ala
AM933172	438095	C	T	C
AM933172	439796	C	T	C	SEN0387	queA	S-adenosylmethionine:tRNA ribosyltransferase-isomerase	missense_variant c.856C>T p.Pro286Ser
AM933172	442149	C	C	T	SEN0390	secD	protein-export membrane protein SecD	synonymous_variant c.438C>T p.Leu146Leu
AM933172	442788	C	T	C	SEN0390	secD	protein-export membrane protein SecD	synonymous_variant c.1077C>T p.Asp359Asp
AM933172	446524	C	T	C
AM933172	447715	C	T	C	SEN0395	tsx		missense_variant c.64G>A p.Ala22Thr
AM933172	456168	C	T	C	SEN0405	ispA	geranyltranstransferase	missense_variant c.629G>A p.Arg210His
AM933172	464849	C	T	C	SEN0414	phnX	phosphonoacetaldehyde phosphonohydrolase	synonymous_variant c.151C>T p.Leu51Leu
AM933172	474822	C	T	C	SEN0424	cyoB	cytochrome o ubiquinol oxidase subunit I	synonymous_variant c.1728G>A p.Gln576Gln
AM933172	477857	C	T	C
AM933172	494307	C	T	C	SEN0439	cof	conserved hypothetical protein	missense_variant c.706C>T p.Leu236Phe
AM933172	494886	C	T	C	SEN0440		putative lyase	missense_variant c.640G>A p.Asp214Asn
AM933172	502310	C	T	C	SEN0446	tesB	acyl-CoA thioesterase II	missense_variant c.203G>A p.Gly68Asp
AM933172	506664	C	C	T
AM933172	509506	C	T	C	SEN0456	acrB	acriflavin resistance protein B	missense_variant c.2264G>A p.Gly755Asp
AM933172	510524	C	T	C	SEN0456	acrB	acriflavin resistance protein B	missense_variant c.1246G>A p.Val416Ile
AM933172	510901	C	T	C	SEN0456	acrB	acriflavin resistance protein B	missense_variant c.869G>A p.Gly290Asp
AM933172	512087	C	T	C	SEN0457	acrA	acriflavin resistance protein A precursor	missense_variant c.899G>A p.Gly300Glu
AM933172	523013	C	C	T	SEN0467	recR	recombination protein RecR	missense_variant c.431C>T p.Thr144Ile
AM933172	524537	C	C	T	SEN0468	htpG	heat shock protein HtpG	synonymous_variant c.1239C>T p.Thr413Thr
AM933172	526166	C	T	C	SEN0469	adk	adenylate kinase	synonymous_variant c.636C>T p.Ile212Ile
AM933172	528202	G	G	A	SEN0471	aes	acetyl esterase	missense_variant c.133C>T p.Leu45Phe
AM933172	530343	C	T	C	SEN0473	ybaL	putative transport protein	missense_variant c.1174G>A p.Ala392Thr
AM933172	531100	C	T	C	SEN0473	ybaL	putative transport protein	synonymous_variant c.417G>A p.Arg139Arg
AM933172	539141	C	C	G	SEN0479	copA	copper-transporting ATPase	missense_variant c.805G>C p.Val269Leu
AM933172	539170	G	A	G	SEN0479	copA	copper-transporting ATPase	missense_variant c.776C>T p.Thr259Ile
AM933172	541557	C	T	C	SEN0482	ybbK	putative membrane protein	synonymous_variant c.282G>A p.Ala94Ala
AM933172	547488	C	T	C	SEN0489	ybbP	putative membrane protein	missense_variant c.868C>T p.Leu290Phe
AM933172	552436	C	T	C	SEN0492	sfbB	ABC transporter ATP-binding protein	missense_variant c.959C>T p.Ala320Val
AM933172	555186	C	T	C	SEN0495	ybbS	hypothetical lysR-family transcriptional regulator	synonymous_variant c.90G>A p.Thr30Thr
AM933172	556239	C	T	C	SEN0497	allR	negative regulator of allantoin and glyoxylate utilization operons	synonymous_variant c.177C>T p.Arg59Arg
AM933172	557931	C	T	C	SEN0498	gcl	glyoxylate carboligase	synonymous_variant c.966C>T p.Ala322Ala
AM933172	560834	C	T	C	SEN0501		probable metabolite transport protein	missense_variant c.254C>T p.Ala85Val
AM933172	561577	T	C	C	SEN0501		probable metabolite transport protein	missense_variant c.997T>C p.Ser333Pro
AM933172	565031	C	T	C	SEN0505	ybbY	putative permease protein	missense_variant c.155C>T p.Thr52Ile
AM933172	572486	G	G	A	SEN0510	fdrA	FdrA protein	missense_variant c.1643G>A p.Arg548His
AM933172	573839	G	G	A	SEN0512	ylbF	conserved hypothetical protein	synonymous_variant c.51G>A p.Arg17Arg
AM933172	575879	C	C	T	SEN0514	purK	phosphoribosylaminoimidazole carboxylase ATPase subunit	missense_variant c.725G>A p.Arg242His
AM933172	577411	A	A	G	SEN0516	lpxH	conserved hypothetical protein	missense_variant c.539T>C p.Val180Ala
AM933172	582335	C	C	T	SEN0523	folD	FolD bifunctional protein [includes: methylenetetrahydrofolate dehydrogenase; methenyltetrahydrofolate cyclohydrolase	synonymous_variant c.717G>A p.Lys239Lys
AM933172	585680	C	C	T	SEN0527	fimD	outer membrane usher protein FimD precursor	missense_variant c.152C>T p.Ser51Phe
AM933172	590671	G	G	A
AM933172	594209	T	T	C
AM933172	595669	G	G	A	SEN0535		putative membrane protein	synonymous_variant c.246C>T p.Asn82Asn
AM933172	602980	G	G	A	SEN0543		conserved hypothetical protein	synonymous_variant c.360C>T p.Ser120Ser
AM933172	605385	T	T	G	SEN0545	ybdG	putative membrane protein	missense_variant c.964A>C p.Thr322Pro
AM933172	609176	G	G	A	SEN0548	nfnB	oxygen-insensitive NAD(P)H nitroreductase	missense_variant c.374C>T p.Ala125Val
AM933172	613219	G	G	A	SEN0553	entD	enterobactin synthetase component D	synonymous_variant c.162C>T p.Arg54Arg
AM933172	614496	C	T	C	SEN0554	fepA	ferrienterobactin receptor precursor	missense_variant c.1186G>A p.Ala396Thr
AM933172	616323	C	C	T	SEN0555	fes	enterochelin esterase	missense_variant c.454C>T p.Pro152Ser
AM933172	626318	G	G	A	SEN0562	ybdA	hypothetical membrane protein p43	synonymous_variant c.768G>A p.Ser256Ser
AM933172	627214	G	G	A	SEN0563	fepB	ferrienterobactin-binding periplasmic protein precursor	missense_variant c.601C>T p.Pro201Ser
AM933172	633081	G	G	A
AM933172	634241	G	G	A	SEN0569	cstA	carbon starvation protein A	missense_variant c.1100G>A p.Gly367Glu
AM933172	636162	G	G	A	SEN0571	ybdH	putative oxidoreductase	synonymous_variant c.471C>T p.Arg157Arg
AM933172	637329	G	G	A	SEN0572	ybdL	putative aminotransferase	missense_variant c.571G>A p.Ala191Thr
AM933172	642860	G	G	A	SEN0577	ahpC	alkyl hydroperoxide reductase c22 protein	missense_variant c.544G>A p.Asp182Asn
AM933172	644369	G	A	A	SEN0578	ahpF	alkyl hydroperoxide reductase F52A protein (subunit F)	synonymous_variant c.1248G>A p.Glu416Glu
AM933172	670279	C	C	T	SEN0606	dacA	D-alanine carboxypeptidase	stop_gained c.1202G>A p.Trp401*
AM933172	678495	C	T	C	SEN0613	cobD	Threonine-phosphate decarboxylase	missense_variant c.862C>T p.Pro288Ser
AM933172	684481	C	T	C	SEN0619		putative hydrolase C-terminus	missense_variant c.323C>T p.Thr108Ile
AM933172	686271	C	T	C	SEN0620		probable permease	synonymous_variant c.891C>T p.Phe297Phe
AM933172	704697	C	T	C	SEN0637	ybeY	conserved hypothetical protein	missense_variant c.400G>A p.Glu134Lys
AM933172	710628	C	T	C
AM933172	718060	C	T	C	SEN0649	nagE	pts system, N-acetylglucosamine-specific IIABC component	missense_variant c.947C>T p.Ser316Phe
AM933172	731309	C	T	C	SEN0661	seqA	seqA protein	synonymous_variant c.48C>T p.Ser16Ser
AM933172	737252	C	T	C	SEN0665	speF	ornithine decarboxylase, inducible (ec 4.1.1.17)	missense_variant c.397G>A p.Gly133Ser
AM933172	739356	C	T	C	SEN0667	kdpD	sensor protein KdpD	missense_variant c.2413G>A p.Val805Ile
AM933172	744792	C	T	C	SEN0670	kdpA	potassium-transporting ATPase A chain	missense_variant c.1315G>A p.Asp439Asn
AM933172	744996	C	T	C	SEN0670	kdpA	potassium-transporting ATPase A chain	missense_variant c.1111G>A p.Val371Met
AM933172	745001	C	T	C	SEN0670	kdpA	potassium-transporting ATPase A chain	missense_variant c.1106G>A p.Gly369Asp
AM933172	748130	C	T	C	SEN0672	phrB	deoxyribodipyrimidine photolyase	synonymous_variant c.1281C>T p.Ile427Ile
AM933172	761080	C	T	C
AM933172	761554	C	T	C	SEN0686	sucA	2-oxoglutarate dehydrogenase E1 component	missense_variant c.428C>T p.Ser143Phe
AM933172	770691	C	T	C	SEN0691	cydB	cytochrome d ubiquinol oxidase subunit II	missense_variant c.197C>T p.Thr66Ile
AM933172	775340	C	T	C	SEN0698	tolB	tolB protein precursor	synonymous_variant c.165C>T p.Gly55Gly
AM933172	776313	C	T	C	SEN0698	tolB	tolB protein precursor	missense_variant c.1138C>T p.Pro380Ser
AM933172	780277	C	T	C	SEN0701	nadA	quinolinate synthetase A protein	missense_variant c.892C>T p.Pro298Ser
AM933172	793601	C	T	C	SEN0715			missense_variant c.37C>T p.Leu13Phe
AM933172	802371	C	T	C	SEN0723	modF	putative molybdenum transport ATP-binding protein ModF (photorepair protein PhrA)	stop_gained c.1152G>A p.Trp384*
AM933172	802460	C	T	C	SEN0723	modF	putative molybdenum transport ATP-binding protein ModF (photorepair protein PhrA)	missense_variant c.1063G>A p.Val355Met
AM933172	803918	C	T	C	SEN0724	modE	putative molybdenum transport protein ModE	missense_variant c.461G>A p.Gly154Asp
AM933172	805115	C	T	C	SEN0726	modA	molybdate-binding periplasmic protein precursor	missense_variant c.293C>T p.Thr98Ile
AM933172	805353	C	T	C	SEN0726	modA	molybdate-binding periplasmic protein precursor	synonymous_variant c.531C>T p.Arg177Arg
AM933172	806676	C	T	C	SEN0728	modC	molybdenum transport ATP-binding protein ModC	missense_variant c.389C>T p.Ser130Phe
AM933172	823074	C	T	C
AM933172	825256	C	T	C	SEN0744	uvrB	excision nuclease ABC subunit B	missense_variant c.1675C>T p.Pro559Ser
AM933172	831345	C	T	C	SEN0750	moaC	molybdenum cofactor biosynthesis protein C	missense_variant c.76C>T p.Arg26Cys
AM933172	831586	C	T	C	SEN0750	moaC	molybdenum cofactor biosynthesis protein C	missense_variant c.317C>T p.Thr106Ile
AM933172	838236	C	T	C
AM933172	845930	C	T	C	SEN0766	rhlE	putative ATP-dependent RNA helicase rhlE	missense_variant c.1241C>T p.Pro414Leu
AM933172	848889	C	T	C	SEN0768	ybiB	putative glycosyltransferase	missense_variant c.457C>T p.Pro153Ser
AM933172	851921	C	T	C	SEN0772	ybiO	putative membrane protein	missense_variant c.1804G>A p.Gly602Arg
AM933172	854486	C	C	T	SEN0773	glnQ	glutamine transport ATP-binding protein GlnQ	missense_variant c.80G>A p.Gly27Asp
AM933172	855295	C	C	T
AM933172	856153	C	C	T
AM933172	858894	C	C	T	SEN0778	ompX	outer membrane protein X precursor	synonymous_variant c.261C>T p.Gly87Gly
AM933172	863334	C	C	T	SEN0782	ybiS	putative exported protein	missense_variant c.584G>A p.Gly195Asp
AM933172	863710	C	C	T	SEN0782	ybiS	putative exported protein	missense_variant c.208G>A p.Ala70Thr
AM933172	865528	C	T	C	SEN0783	ybiT	ABC transporter ATP-binding protein	missense_variant c.1393C>T p.Pro465Ser
AM933172	870962	C	C	T	SEN0789	pflF	putative formate acetyltransferase 3	missense_variant c.1709G>A p.Gly570Asp
AM933172	872148	C	T	C	SEN0789	pflF	putative formate acetyltransferase 3	missense_variant c.523G>A p.Glu175Lys
AM933172	874291	C	T	C	SEN0791	moeB	molybdopterin biosynthesis MoeB protein	synonymous_variant c.312G>A p.Thr104Thr
AM933172	878972	C	C	T	SEN0795	yliB		missense_variant c.77C>T p.Ala26Val
AM933172	879348	C	C	T	SEN0795	yliB	putative ABC transporter periplasmic binding protein	synonymous_variant c.453C>T p.Phe151Phe
AM933172	884490	C	C	T
AM933172	886536	C	C	T	SEN0802		putative electron transfer flavoprotein (alpha subunit)	missense_variant c.167C>T p.Thr56Ile
AM933172	897348	C	C	T
AM933172	898646	C	C	T
AM933172	899522	A	A	G	SEN0814		putative membrane protein	missense_variant c.1175T>C p.Val392Ala
AM933172	908713	C	C	T	SEN0824	potG	putrescine transport ATP-binding protein PotG	synonymous_variant c.237C>T p.Asp79Asp
AM933172	974539	T	C	C	SEN0879	ycaO	conserved hypothetical protein	synonymous_variant c.1077A>G p.Leu359Leu
AM933172	1192183	C	C	T	SEN1094	argS	Arginyl-tRNA synthetase	synonymous_variant c.285G>A p.Gln95Gln
AM933172	1202881	C	C	T	SEN1107		putative membrane protein	missense_variant c.236C>T p.Thr79Ile
AM933172	1207880	G	G	A	SEN1112	znuA	high-affinity zinc uptake system periplasmic binding protein	synonymous_variant c.915G>A p.Gly305Gly
AM933172	1242634	C	C	T
AM933172	1246813	C	C	T	SEN1158			missense_variant c.166G>A p.Ala56Thr
AM933172	1247846	C	C	T	SEN1161			missense_variant c.167C>T p.Thr56Ile
AM933172	1250134	C	C	T	SEN1165			synonymous_variant c.426C>T p.Gly142Gly
AM933172	1325689	A	G	G	SEN1246	hyaF	hydrogenase-1 operon protein HyaF	missense_variant c.625T>C p.Tyr209His
AM933172	1391886	T	C	T	SEN1307	trpA	tryptophan synthase alpha chain	missense_variant c.524A>G p.Tyr175Cys
AM933172	1395688	G	A	G	SEN1310	trpD	Anthranilate phosphoribosyltransferase	synonymous_variant c.882C>T p.Ala294Ala
AM933172	1411164	C	C	T	SEN1321	acnA	aconitate hydratase 1 (citrate hydro-lyase 1)	synonymous_variant c.1914C>T p.Thr638Thr
AM933172	1447080	G	G	T	SEN1357		putative oxidoreductase	stop_gained c.79G>T p.Glu27*
AM933172	1459396	G	G	A	SEN1368	ynaI	putative membrane protein	missense_variant c.506C>T p.Ser169Phe
AM933172	1490830	C	C	T	SEN1406	ydbH	putative exported protein	missense_variant c.1535C>T p.Ala512Val
AM933172	1506220	C	C	T	SEN1421		putative membrane protein	synonymous_variant c.120C>T p.Tyr40Tyr
AM933172	1538985	G	G	A	SEN1452	ydcP	putative peptidase	synonymous_variant c.768G>A p.Ala256Ala
AM933172	1602449	C	C	T
AM933172	1787654	A	G	G	SEN1684	ydiN	Putative MFS-family transport protein	missense_variant c.1042A>G p.Arg348Gly
AM933172	1921974	C	C	T	SEN1820	ycfD	conserved hypothetical protein	synonymous_variant c.417C>T p.Arg139Arg
AM933172	1923206	C	C	T	SEN1821		hypothetical protein	missense_variant c.848G>A p.Gly283Asp
AM933172	1925912	C	C	T	SEN1823	potA	spermidine/putrescine transport ATP-binding protein PotA (ABC superfamily)	missense_variant c.376C>T p.Pro126Ser
AM933172	1927829	C	C	T
AM933172	1932450	C	C	T	SEN1829	ycfX	putative ROK-family protein	missense_variant c.409G>A p.Gly137Ser
AM933172	1932605	C	C	T	SEN1829	ycfX	putative ROK-family protein	missense_variant c.254G>A p.Gly85Asp
AM933172	1934013	A	A	G	SEN1830	ycfW	ABC transporter integral membrane subunit	missense_variant c.119T>C p.Val40Ala
AM933172	1935223	C	C	T	SEN1832	ycfU	ABC transporter integral membrane subunit	missense_variant c.802G>A p.Gly268Arg
AM933172	2003381	G	G	A	SEN1899	mdoC	Glucans biosynthesis protein C	synonymous_variant c.837G>A p.Thr279Thr
AM933172	2009904	C	C	A
AM933172	2018099	G	G	A	SEN1918			missense_variant c.25C>T p.Pro9Ser
AM933172	2090785	C	C	T	SEN2004		putative exported protein	synonymous_variant c.927C>T p.Gly309Gly
AM933172	2120251	C	C	T
AM933172	2122546	C	C	T	SEN2038	pduC	glycerol dehydratase large subunit	synonymous_variant c.1180C>T p.Leu394Leu
AM933172	2145373	G	G	A	SEN2065	sopA	secreted protein SopA	synonymous_variant c.396G>A p.Pro132Pro
AM933172	2148431	G	G	A	SEN2066	sbcB	exodeoxyribonuclease I	missense_variant c.739G>A p.Val247Ile
AM933172	2150004	G	G	A	SEN2067	yeeF	putative amino acid transporter protein	missense_variant c.620C>T p.Thr207Met
AM933172	2153628	C	C	T	SEN2070	hisG	ATP phosphoribosyltransferase	synonymous_variant c.583C>T p.Leu195Leu
AM933172	2156212	G	G	A	SEN2072	hisC	histidinol-phosphate aminotransferase (imidazole)	synonymous_variant c.864G>A p.Gln288Gln
AM933172	2157130	G	G	A	SEN2073	hisB	bifunctional histidine biosynthesis protein (imidazoleglycerol-phosphate dehydratase; histidinol phosphatase)	missense_variant c.706G>A p.Gly236Arg
AM933172	2161791	G	G	A	SEN2079	udg	UDP-glucose 6-dehydrogenase	missense_variant c.763C>T p.Pro255Ser
AM933172	2168880	G	G	A	SEN2084	rfbN	putative rhamnosyltransferase	synonymous_variant c.786C>T p.Phe262Phe
AM933172	2176643	G	G	A	SEN2086	rfbH	putative dehydratase RfbH	missense_variant c.232C>T p.Pro78Ser
AM933172	2185528	G	G	A	SEN2095	wcaM	putative colanic acid biosynthesis protein	synonymous_variant c.540C>T p.Asp180Asp
AM933172	2207012	C	C	T	SEN2114	wza	putative polysaccharide export protein	missense_variant c.161G>A p.Ser54Asn
AM933172	2228353	C	A	C	SEN2126	baeS	putative two-component system sensor kinase	missense_variant c.611C>A p.Ala204Glu
AM933172	2239252	C	C	T	SEN2137	fbaB	fructose-bisphosphate aldolase class I	missense_variant c.479G>A p.Gly160Asp
AM933172	2246964	A	C	A	SEN2144A	pegD	putative exported protein	missense_variant c.385T>G p.Tyr129Asp
AM933172	2354592	G	G	A	SEN2245	eco	ecotin precursor	missense_variant c.439G>A p.Val147Met
AM933172	2364046	G	A	G
AM933172	2426844	A	G	G	SEN2305	nuoG	NADH dehydrogenase I chain G	missense_variant c.1829T>C p.Val610Ala
AM933172	2463887	T	C	C	SEN2341		putative amino acid transporter	missense_variant c.1354A>G p.Ile452Val
AM933172	2502565	G	G	A	SEN2378	gtrC	putative lipopolysaccharide modification acyltransferase	stop_gained c.882G>A p.Trp294*
AM933172	2682794	G	G	A	SEN2523	nifS	Cysteine desulfurase	synonymous_variant c.720C>T p.Arg240Arg
AM933172	2745940	G	G	A	SEN2579	pssA	CDP-diacylglycerol-serine O-phosphatidyltransferase	missense_variant c.1015G>A p.Val339Ile
AM933172	2879833	C	C	T	SEN2691	hycE	formate hydrogenlyase subunit 5	missense_variant c.427G>A p.Asp143Asn
AM933172	2950458	A	G	A	SEN2763	rpoS	RNA polymerase sigma subunit RpoS (sigma-38)	missense_variant c.788T>C p.Leu263Ser
AM933172	2950650	G	G	A	SEN2763	rpoS	RNA polymerase sigma subunit RpoS (sigma-38)	missense_variant c.596C>T p.Ala199Val
AM933172	2960155	A	A	T
AM933172	3057416	T	C	T	SEN2853	aas	2-acylglycerophosphoethanolamine acyl transferase/acyl carrier protein synthetase	synonymous_variant c.1302A>G p.Glu434Glu
AM933172	3197572	C	C	T	SEN2990	hybC	hydrogenase-2 large subunit	missense_variant c.875G>A p.Gly292Asp
AM933172	3287879	C	C	T	SEN3075	yhaH	putative membrane protein	synonymous_variant c.309C>T p.Cys103Cys
AM933172	3288443	C	C	T	SEN3076	yhaJ	possible LysR-family transcriptional regulator	synonymous_variant c.429G>A p.Gln143Gln
AM933172	3391701	G	G	A
AM933172	3404154	T	T	G	SEN3187		tartrate dehydratase	missense_variant c.446A>C p.Asp149Ala
AM933172	3484198	T	C	T	SEN3276	rpsL	30S ribosomal subunit protein S12	missense_variant c.128A>G p.Lys43Arg
AM933172	3505462	C	C	T	SEN3301	nirB	nitrite reductase large subunit	synonymous_variant c.333C>T p.Ser111Ser
AM933172	3509376	C	C	T	SEN3304	cysG	siroheme synthase	synonymous_variant c.364C>T p.Leu122Leu
AM933172	3512003	C	C	T	SEN3305	bigA	putative surface-exposed virulence protein BigA	missense_variant c.1289C>T p.Thr430Ile
AM933172	3512922	C	C	T	SEN3305	bigA	putative surface-exposed virulence protein BigA	synonymous_variant c.2208C>T p.Ser736Ser
AM933172	3519343	C	C	T	SEN3309	rpe	ribulose-phosphate 3-epimerase	missense_variant c.86G>A p.Gly29Asp
AM933172	3525350	C	C	T	SEN3315	yrfA	conserved hypothetical protein	synonymous_variant c.174G>A p.Gln58Gln
AM933172	3525413	C	C	T	SEN3315	yrfA	conserved hypothetical protein	synonymous_variant c.111G>A p.Gln37Gln
AM933172	3542948	C	C	T	SEN3330	yhgF	putative transcription accessory protein	synonymous_variant c.1065C>T p.Thr355Thr
AM933172	3543764	C	C	T	SEN3330	yhgF	putative transcription accessory protein	synonymous_variant c.1881C>T p.Asp627Asp
AM933172	3546246	C	C	T	SEN3332	feoB	ferrous iron transport protein B	synonymous_variant c.1353C>T p.Gly451Gly
AM933172	3546537	C	C	T	SEN3332	feoB	ferrous iron transport protein B	synonymous_variant c.1644C>T p.Ala548Ala
AM933172	3550076	C	C	T	SEN3336	yhgH	putative competence protein	missense_variant c.611C>T p.Ala204Val
AM933172	3553141	C	C	T	SEN3339	malQ	4-alpha-glucanotransferase	synonymous_variant c.1533G>A p.Gly511Gly
AM933172	3553603	C	C	T	SEN3339	malQ	4-alpha-glucanotransferase	stop_gained c.1071G>A p.Trp357*
AM933172	3556742	C	C	T	SEN3340	malP	maltodextrin phosphorylase	missense_variant c.335G>A p.Gly112Asp
AM933172	3558969	C	C	T	SEN3341	malT	MalT regulatory protein	missense_variant c.1300C>T p.Arg434Cys
AM933172	3565601	T	T	A	SEN3347	rtcR	transcriptional regulatory protein.	missense_variant c.164T>A p.Leu55Gln
AM933172	3565813	C	C	T	SEN3347	rtcR	transcriptional regulatory protein.	synonymous_variant c.376C>T p.Leu126Leu
AM933172	3570834	C	C	T
AM933172	3575975	C	C	T	SEN3355		putative dehydratase	missense_variant c.133C>T p.Pro45Ser
AM933172	3579766	C	C	T	SEN3358	glgP	glycogen phosphorylase	synonymous_variant c.2166G>A p.Gln722Gln
AM933172	3596306	C	T	T
AM933172	3634729	G	G	A	SEN3409	yhiH	hypothetical ABC transporter ATP-binding protein	synonymous_variant c.1822C>T p.Leu608Leu
AM933172	3637447	C	C	T	SEN3410	yhiI	putative HlyD family secretion protein	synonymous_variant c.168G>A p.Gly56Gly
AM933172	3639108	C	C	T	SEN3411	yhiN		synonymous_variant c.9G>A p.Arg3Arg
AM933172	3645913	C	C	T	SEN3417	prlC	oligopeptidase A	missense_variant c.925G>A p.Gly309Arg
AM933172	3647617	C	C	T	SEN3418		putative phosphatase	missense_variant c.674G>A p.Gly225Asp
AM933172	3654006	C	C	T	SEN3423		putative carbohydrate kinase	synonymous_variant c.162G>A p.Ala54Ala
AM933172	3654516	C	C	T	SEN3424		putative phosphosugar-binding protein	synonymous_variant c.693G>A p.Gly231Gly
AM933172	3655163	C	C	T	SEN3424		putative phosphosugar-binding protein	missense_variant c.46G>A p.Ala16Thr
AM933172	3659090	C	C	T	SEN3427		putative membrane protein	synonymous_variant c.591G>A p.Ala197Ala
AM933172	3659302	C	C	T	SEN3427		putative membrane protein	missense_variant c.379G>A p.Glu127Lys
AM933172	3682230	C	C	T	SEN3442	bcsA	cellulose biosynthesis protein catalytic subunit	missense_variant c.2092G>A p.Ala698Thr
AM933172	3682597	C	C	T	SEN3442	bcsA	cellulose biosynthesis protein catalytic subunit	synonymous_variant c.1725G>A p.Leu575Leu
AM933172	3682690	C	C	T	SEN3442	bcsA	cellulose biosynthesis protein catalytic subunit	synonymous_variant c.1632G>A p.Pro544Pro
AM933172	3704432	C	C	T	SEN3460	lpfD	fimbrial protein (LpfD)	missense_variant c.676G>A p.Glu226Lys
AM933172	3716072	C	C	T	SEN3470	yiaF	lipoprotein	synonymous_variant c.360G>A p.Val120Val
AM933172	3728645	C	C	T	SEN3483	xylA	D-xylose isomerase	missense_variant c.484G>A p.Val162Ile
AM933172	3732769	C	C	T	SEN3486	malS	alpha-amylase	synonymous_variant c.900C>T p.His300His
AM933172	3736286	C	C	T	SEN3489	yiaJ	putative transcriptional regulator	missense_variant c.463G>A p.Ala155Thr
AM933172	3740513	G	C	G	SEN3494	yiaN	putative membrane protein	missense_variant c.491G>C p.Gly164Ala
AM933172	3764501	C	C	T	SEN3513		putative exported protein	synonymous_variant c.1974C>T p.Ser658Ser
AM933172	3769446	C	C	T	SEN3515	lldR	putative L-lactate dehydrogenase operon regulator	synonymous_variant c.583C>T p.Leu195Leu
AM933172	3778313	C	C	T	SEN3525	yibN	putative secreted protein	missense_variant c.305G>A p.Gly102Asp
AM933172	3778953	C	C	T	SEN3526	pmgI	2,3-bisphosphoglycerate-independent phosphoglycerate mutase	missense_variant c.89C>T p.Ala30Val
AM933172	3782055	C	C	T	SEN3528	yigQ	putative exported protein	missense_variant c.350C>T p.Ala117Val
AM933172	3782745	C	C	T	SEN3529	yibD	putative glycosyltransferase	synonymous_variant c.945G>A p.Gln315Gln
AM933172	3814884	C	T	C	SEN3563	rpoZ	DNA-directed RNA polymerase omega chain	missense_variant c.5C>T p.Ala2Val
AM933172	3823828	C	C	T	SEN3569	yicH	putative exported protein	missense_variant c.782C>T p.Ser261Phe
AM933172	3896113	C	C	T	SEN3638	torA	trimethylamine-N-oxide reductase precursor	missense_variant c.1907G>A p.Arg636His
AM933172	3902781	C	C	T	SEN3642	torS	Two-component sensor protein histidine protein kinase.	synonymous_variant c.1674C>T p.Arg558Arg
AM933172	4042482	C	T	C	SEN3761		putative regulatory protein	missense_variant c.1274C>T p.Ala425Val
AM933172	4044306	C	T	C	SEN3763	udp	uridine phosphorylase	synonymous_variant c.604C>T p.Leu202Leu
AM933172	4047472	C	T	C	SEN3766	yigP	conserved hypothetical protein	missense_variant c.578C>T p.Thr193Ile
AM933172	4051393	T	C	C	SEN3771	yigW	putative deoxyribonuclease	missense_variant c.433T>C p.Ser145Pro
AM933172	4057754	C	T	C	SEN3776	fadA	small (beta) subunit of the fatty acid-oxidizing multienzyme complex	missense_variant c.386G>A p.Gly129Asp
AM933172	4059155	G	A	A	SEN3777	fadB	large (alpha) subunit of the fatty acid-oxidizing multienzyme complex	missense_variant c.1184C>T p.Ala395Val
AM933172	4108625	G	G	A	SEN3818		conserved hypothetical protein	missense_variant c.245C>T p.Pro82Leu
AM933172	4112989	G	G	A	SEN3825	fdoH	formate dehydrogenase-O beta subunit	synonymous_variant c.549C>T p.Ala183Ala
AM933172	4114592	G	G	A	SEN3826	fdoG	formate dehydrogenase-O, major subunit	missense_variant c.2006C>T p.Ala669Val
AM933172	4121387	G	G	A	SEN3832		putative exported protein	synonymous_variant c.154C>T p.Leu52Leu
AM933172	4133119	G	G	A	SEN3843			synonymous_variant c.279C>T p.Ala93Ala
AM933172	4144132	T	C	C	SEN3855		putative sugar transport protein	synonymous_variant c.352T>C p.Leu118Leu
AM933172	4146862	G	G	A	SEN3857		hypothetical protein	synonymous_variant c.768G>A p.Val256Val
AM933172	4162627	G	G	A	SEN3876	glpK	glycerol kinase	stop_gained c.1405C>T p.Arg469*
AM933172	4239703	C	T	C	SEN3937	rpoB	DNA-directed RNA polymerase, beta-subunit	missense_variant c.1592C>T p.Ser531Phe
AM933172	4275678	C	T	C	SEN3966	aceA	isocitrate lyase	synonymous_variant c.198C>T p.Ile66Ile
AM933172	4299050	G	G	A
AM933172	4299204	G	G	A
AM933172	4300665	G	G	A	SEN3991	yjbG	putative exported protein	missense_variant c.250G>A p.Ala84Thr
AM933172	4304240	G	G	A	SEN3994	malG	maltose transport inner membrane protein	synonymous_variant c.619C>T p.Leu207Leu
AM933172	4305873	G	G	A	SEN3995	malF	maltose transport inner membrane protein	missense_variant c.545C>T p.Ala182Val
AM933172	4310533	G	G	A	SEN4000	lamB	maltoporin precursor	missense_variant c.1235G>A p.Gly412Asp
AM933172	4317832	G	G	A	SEN4007	dinF	putative DNA-damage-inducible membrane protein	missense_variant c.577G>A p.Ala193Thr
AM933172	4318132	G	G	A	SEN4007	dinF	putative DNA-damage-inducible membrane protein	missense_variant c.877G>A p.Ala293Thr
AM933172	4319452	G	G	A	SEN4010	zur	zinc uptake regulation protein	missense_variant c.85C>T p.Leu29Phe
AM933172	4328378	G	G	A	SEN4018	aphA	class B acid phosphatase precursor	missense_variant c.475G>A p.Ala159Thr
AM933172	4332932	G	G	A	SEN4023	uvrA	excision nuclease subunit A	synonymous_variant c.328C>T p.Leu110Leu
AM933172	4340223	G	G	A	SEN4030		large repetitive protein	missense_variant c.529G>A p.Asp177Asn
AM933172	4346511	G	G	A	SEN4030		large repetitive protein	missense_variant c.6817G>A p.Ala2273Thr
AM933172	4348398	A	G	G	SEN4030		large repetitive protein	missense_variant c.8704A>G p.Asn2902Asp
AM933172	4354362	G	G	A	SEN4030		large repetitive protein	missense_variant c.14668G>A p.Gly4890Arg
AM933172	4373965	G	G	A	SEN4047	nrfA	cytochrome c552 precursor	missense_variant c.640G>A p.Val214Met
AM933172	4374984	G	G	A	SEN4048	nrfB	cytochrome c-type protein NrfB precursor	stop_gained c.111G>A p.Trp37*
AM933172	4377138	G	G	A	SEN4051		cytochrome c-type biogenesis protein	missense_variant c.85G>A p.Ala29Thr
AM933172	4380867	G	G	A	SEN4054	gltP	proton glutamate symport protein	missense_variant c.614G>A p.Arg205His
AM933172	4384328	G	G	A	SEN4056	fdhF	formate dehydrogenase H	synonymous_variant c.408C>T p.Cys136Cys
AM933172	4390455	G	G	A	SEN4062	basS	two-component sensor kinase	synonymous_variant c.493C>T p.Leu165Leu
AM933172	4394033	G	G	A	SEN4065	yjdE	putative amino acid permease	missense_variant c.704C>T p.Ala235Val
AM933172	4404119	G	G	A	SEN4072	fumB	fumarate hydratase class I	missense_variant c.131C>T p.Pro44Leu
AM933172	4414868	G	G	A	SEN4081		putative exported protein	missense_variant c.257C>T p.Ser86Phe
AM933172	4420244	G	G	A
AM933172	4421947	G	G	A			tRNA-Phe	non_coding_transcript_variant
AM933172	4428205	G	G	A	SEN4097	fxsA	FxsA protein	missense_variant c.229G>A p.Ala77Thr
AM933172	4445996	G	G	A	SEN4117	yjeP	putative membrane protein	missense_variant c.1858C>T p.Leu620Phe
AM933172	4455744	G	G	A	SEN4125	amiB	N-acetylmuramoyl-L-alanine amidase	missense_variant c.88G>A p.Val30Met
AM933172	4470684	G	G	A	SEN4137	yjfJ	conserved hypothetical protein	synonymous_variant c.516G>A p.Ser172Ser
AM933172	4476625	T	C	C	SEN4144	yjfN	hypothetical protein	missense_variant c.271A>G p.Lys91Glu
AM933172	4477673	G	G	A	SEN4146	yjfP	conserved hypothetical protein	synonymous_variant c.180G>A p.Pro60Pro
AM933172	4485428	G	G	A
AM933172	4487479	G	G	A	SEN4161	yifZ	putative membrane protein	missense_variant c.86G>A p.Ser29Asn
AM933172	4489357	G	G	A	SEN4163	fklB	probable FkbP-type peptidyl-prolyl cis-trans isomerase	missense_variant c.175G>A p.Ala59Thr
AM933172	4497097	G	G	A	SEN4169	ytfG	conserved hypothetical protein	synonymous_variant c.54C>T p.Asn18Asn
AM933172	4500920	G	G	A	SEN4174	ytfJ	putative exported protein	synonymous_variant c.261C>T p.Ala87Ala
AM933172	4504256	G	G	A	SEN4178	ytfM	putative exported protein	missense_variant c.82G>A p.Val28Ile
AM933172	4510018	G	G	A	SEN4180	ytfP	conserved hypothetical protein	missense_variant c.332G>A p.Arg111Lys
AM933172	4536898	G	G	A	SEN4207	mgtA	Mg(2 ) transport ATPase, P-type	missense_variant c.2115G>A p.Met705Ile
AM933172	4554210	G	G	A	SEN4228	valS	valyl-tRNA synthetase	missense_variant c.757C>T p.Pro253Ser
AM933172	4578427	T	T	C
AM933172	4622659	G	T	G	SEN4298	tsr	methyl-accepting chemotaxis protein	missense_variant c.361G>T p.Ala121Ser
