# Supplementary material for: Identification of Genetic Features for Attenuation of Two Salmonella Enteritidis Vaccine Strains and Differentiation of These From Wildtype Isolates Using Whole Genome Sequencing
Source: Front Vet Sci. 2019 Dec 18;6:447. doi: 10.3389/fvets.2019.00447 (PMC6930191; doi:10.3389/fvets.2019.00447)
Supplement: Supplementary file 3 [file Table_3.XLSX]

## Sheet: Sheet1
Table S3. Blastx searches to identify mismatches in the pathways of efflux pump, histidine biosynthesis and purine biosynthesis
	gene	S02105-11	S00940-12	L00397-09	L00453-12	FieldSE	S00668-06	S01708-17	S01805-17	S01806-17	Salmovac 440	S04022-12	AviproVacE	S04327-15	S04329-15	S03385-15	S03815-15
1	acrA	0	0	0	0	0	0	0	0	0	0	0	1	1	1	1	1
2	acrB	0	0	0	0	0	0	0	0	0	0	0	3	3	3	3	3
3	tolC	0	0	0	0	0	0	0	0	0	0	0	0	0	0	0	0
4	hisA	0	0	0	0	0	0	0	0	0	0	0	0	0	0	0	0
5	hisB	0	0	0	0	0	0	1	1	1	1	1	0	0	0	0	0
6	hisC	0	0	0	0	0	0	0	0	0	0	0	0	0	0	0	0
7	hisD	0	0	0	0	0	0	0	0	0	0	0	0	0	0	0	0
8	hisF	0	0	0	0	0	0	0	0	0	0	0	0	0	0	0	0
9	hisG	0	0	0	0	0	1	0	0	0	0	0	0	0	0	0	0
10	hisH	1	1	1	1	1	1	1	1	1	1	1	1	1	1	1	1
11	hisI	0	0	0	0	0	0	0	0	0	0	0	0	0	0	0	0
12	hisJ	0	0	0	0	0	0	0	0	0	0	0	0	0	0	0	0
13	hisM	1	1	1	1	1	1	1	1	1	1	1	1	1	1	1	1
14	hisP	0	0	0	0	0	0	0	0	0	0	0	0	0	0	0	0
15	hisQ	0	0	0	0	0	0	0	0	0	0	0	0	0	0	0	0
16	purA	1	1	1	1	0	0	0	0	0	0	0	0	0	0	0	0
17	purB	0	0	0	0	0	0	0	0	0	0	0	0	0	0	0	0
18	purC	0	0	0	0	0	0	0	0	0	0	0	0	0	0	0	0
19	purD	0	0	0	0	0	0	0	0	0	0	0	0	0	0	0	0
20	purE	0	0	0	0	0	0	0	0	0	0	0	0	0	0	0	0
21	purF	0	0	0	0	0	0	0	0	0	0	0	0	0	0	0	0
22	purG	0	0	0	0	0	0	0	0	0	0	0	0	0	0	0	0
23	purH	0	0	0	0	0	0	0	0	0	0	0	0	0	0	0	0
24	purK	1	1	1	1	0	0	1	1	1	1	1	0	0	0	0	0
25	purM	2	2	2	2	1	1	1	1	1	1	1	1	1	1	1	1
26	purN	0	0	0	0	0	0	0	0	0	0	0	0	0	0	0	0
27	purR	0	0	0	0	0	0	0	0	0	0	0	0	0	0	0	0
28	purT	0	0	0	0	0	0	0	0	0	0	0	0	0	0	0	0
29	purU	0	0	0	0	0	0	0	0	0	0	0	0	0	0	0	0
30	putP	0	0	0	0	0	0	0	0	0	0	0	0	0	0	0	0
Note: Row 1-3, efflux pump; Row 4-15, genes in the histidine biosynthesis pathway; Row 16-30, genes in the purine biosynthesis pathway. Highlighted, mutations identified also by Phylogenetic analysis.
